# Supplementary material for: Immunoglobulin M seroneutralization for improved confirmation of Japanese encephalitis virus infection in a flavivirus-endemic area
Source: Trans R Soc Trop Med Hyg. 2022 May 18;116(11):1032–42. doi: 10.1093/trstmh/trac036 (PMC9623734; doi:10.1093/trstmh/trac036)
Supplement: trac036_Supplemental_File [file trac036_supplemental_file.zip]

Archive with 3 entries (3 files):
- S1_Figure.png
- S2 Data.docx
- S3 Data.docx
